# Supplementary material for: Identifying Risk and Protective Factors for Shift Work Sleep Disorder: Insights from UK Biobank Night Shift Workers
Source: Clocks Sleep. 2025 Mar 12;7(1):14. doi: 10.3390/clockssleep7010014 (PMC11941026; doi:10.3390/clockssleep7010014)
Supplement: Supplementary file 1 [file clockssleep-07-00014-s001.zip]

Archive with 1 entries (1 files):
- clockssleep-3352966-supplementary.pdf
